# Supplementary material for: Dual-variable control load-sensing system for multi-way valves in hilly and mountainous tractors
Source: PLoS One. 2025 May 8;20(5):e0321940. doi: 10.1371/journal.pone.0321940 (PMC12061162; doi:10.1371/journal.pone.0321940)
Supplement: S1 Data — (XLSX) [file pone.0321940.s001.xlsx]

## Sheet: Pressure compensator parameters
Pressure compensator parameters
Parameter name	Parameter value
Spool mass/(kg)	0.01
Poppet half angle /(degree)	15
Spool diameter/(mm)	19.5
Rod diameter/(mm)	5
Underlap corresponding to zero displacement/(mm)	2
Hole diameter/(mm)	5
Spring force at zero displacement/(N)	100

## Sheet: Differential pressure displacem
Differential pressure displacement detection device parameters
Parameter name	Parameter value
Left chamber rod diameter/(mm)	15
Left chamber zero displacement spring compression/(mm)	10
Spring force at zero displacement/(N)	20
Spring rate/(N/mm)	20
Spool mass/(kg)	0.1
Coefficient of viscous friction/(N·s/m)	80
Left chamber rod diameter/(mm)	15
Piston diamete/(mm)	20
The pressure of the relief valve/(MPa)	25
The maximum diameter of the variable throttle orifice/(mm)	5

## Sheet: Hydraulic cylinder parameters 
Hydraulic cylinder parameters
Parameter name	Parameter value
The speed of the driving motor/(r/min)	1500
The mass of all spool/(kg)	0.01
The left hydraulic cylinder/(N)	5000
The right hydraulic cylinder/(N)	2500
The input signal for the direction control valve/(mA)	10
The main directional valve/(mA)	100
The main directional valve/(mm)	15
Rod diameter/(mm)	5
Different load masses/(kg)	10、50、100

## Sheet: Simulation parameters 
Simulation parameters
Parameter name	Parameter value
The simulation duration/(second)	20
1-10 seconds, the main valve control signal/(mA)	100
10-15 seconds, the main valve control signal/(mA)	-100
15-20 seconds, the main valve control signal/(mA)	0
